# Supplementary material for: Meta-Analysis of Transcriptomes in Insects Showing Density-Dependent Polyphenism
Source: Insects. 2022 Sep 23;13(10):864. doi: 10.3390/insects13100864 (PMC9604164; doi:10.3390/insects13100864)
Supplement: Supplementary file 1 [file insects-13-00864-s001.zip › Table_S1.xlsx]

## Sheet: Sheet1
Table S1: IDs of transcriptome assemblies used in this study
Species	TSA_ID_1(derived from Head)	TSA_ID_2 (derived from Thorax)
Schistocerca americana	GIOT01000001:GIOT01342770	GIOU01000001:GIOU01305724
Schistocerca piceifrons	GIOR01000001:GIOR01308392	GIOS01000001:GIOS01282459
Schistocerca nitens	GIPD01000001:GIPD01312067	GIOW01000001:GIOW01278142
Schistocerca serialis cubense	GIOV01000001:GIOV01374213	GIPC01000001:GIPC01307540
